# Supplementary material for: Prognostic and Predictive Biomarkers in Head and Neck Squamous Cell Carcinoma Treated with Radiotherapy—A Systematic Review
Source: Biomedicines. 2022 Dec 19;10(12):3288. doi: 10.3390/biomedicines10123288 (PMC9775486; doi:10.3390/biomedicines10123288)
Supplement: Supplementary file 1 [file biomedicines-10-03288-s001.zip]

Archive with 2 entries (2 files):
- biomarker_table_supplement_MDPI.xlsx
- Figure S1.pdf
